# Supplementary material for: Expression Profiles of Circulating MicroRNAs in XELOX-Chemotherapy-Induced Peripheral Neuropathy in Patients with Advanced Gastric Cancer
Source: Int J Mol Sci. 2022 May 27;23(11):6041. doi: 10.3390/ijms23116041 (PMC9180980; doi:10.3390/ijms23116041)
Supplement: Supplementary file 1 [file ijms-23-06041-s001.zip]

Archive with 3 entries (3 files):
- ijms-1730391-supplementary/Supplementary Table S1. The list of predicted target genes.xlsx
- ijms-1730391-supplementary/Supplementary Table S2. The KEGG pathways for the predicted target genes.xlsx
- ijms-1730391-supplementary/Supplementary Table S3. qRT-PCR SYBR Green assay sequences.xlsx
