# Supplementary material for: Expression Profiles of Circulating MicroRNAs in XELOX-Chemotherapy-Induced Peripheral Neuropathy in Patients with Advanced Gastric Cancer
Source: Int J Mol Sci. 2022 May 27;23(11):6041. doi: 10.3390/ijms23116041 (PMC9180980; doi:10.3390/ijms23116041)
Supplement: Supplementary file 1 [file ijms-23-06041-s001.zip › ijms-1730391-supplementary/Supplementary Table S1. The list of predicted target genes.xlsx]

## Sheet: predicted target genes
ID	Accession	Target
hsa-mir-378f	MIMAT0018932	ACACA
hsa-mir-378f	MIMAT0018932	AKT1
hsa-mir-378f	MIMAT0018932	MYRF
hsa-mir-378f	MIMAT0018932	NDST1
hsa-mir-378f	MIMAT0018932	KCNJ6
hsa-mir-378f	MIMAT0018932	P4HB
hsa-mir-378f	MIMAT0018932	RAP1B
hsa-mir-378f	MIMAT0018932	REST
hsa-mir-378f	MIMAT0018932	TGFB2
hsa-mir-378f	MIMAT0018932	YY1
hsa-mir-378f	MIMAT0018932	TXNL1
hsa-mir-378f	MIMAT0018932	IGDCC3
hsa-mir-378f	MIMAT0018932	WTAP
hsa-mir-378f	MIMAT0018932	HIPK3
hsa-mir-378f	MIMAT0018932	ZNF609
hsa-mir-378f	MIMAT0018932	PRKD2
hsa-mir-378f	MIMAT0018932	RDH11
hsa-mir-378f	MIMAT0018932	LGSN
hsa-mir-378f	MIMAT0018932	CAB39
hsa-mir-378f	MIMAT0018932	SPA17
hsa-mir-378f	MIMAT0018932	ARL8B
hsa-mir-378f	MIMAT0018932	WDR33
hsa-mir-378f	MIMAT0018932	RCC2
hsa-mir-378f	MIMAT0018932	CELF4
hsa-mir-378f	MIMAT0018932	CYP20A1
hsa-mir-378f	MIMAT0018932	ESYT2
hsa-mir-378f	MIMAT0018932	CACNG8
hsa-mir-378f	MIMAT0018932	DCTPP1
hsa-mir-378f	MIMAT0018932	HAUS3
hsa-mir-378f	MIMAT0018932	VPS37B
hsa-mir-378f	MIMAT0018932	LMNB2
hsa-mir-378f	MIMAT0018932	PPARGC1B
hsa-mir-378f	MIMAT0018932	DPY19L3
hsa-mir-378f	MIMAT0018932	ARGFX
