# Supplementary material for: Expression Profiles of Circulating MicroRNAs in XELOX-Chemotherapy-Induced Peripheral Neuropathy in Patients with Advanced Gastric Cancer
Source: Int J Mol Sci. 2022 May 27;23(11):6041. doi: 10.3390/ijms23116041 (PMC9180980; doi:10.3390/ijms23116041)
Supplement: Supplementary file 1 [file ijms-23-06041-s001.zip › ijms-1730391-supplementary/Supplementary Table S2. The KEGG pathways for the predicted target genes.xlsx]

## Sheet: KEGG Results
KEGG ID	KEGG Term	Ontology Source	% Associated Genes	P Value	Associated Genes Found
KEGG:04010	MAPK signaling pathway	KEGG_13.05.2021	1.36054	0.00429294	[AKT1, CACNG8, RAP1B, TGFB2]
KEGG:04152	AMPK signaling pathway	KEGG_13.05.2021	2.5	0.00259031	[ACACA, AKT1, CAB39]
KEGG:04015	Rap1 signaling pathway	KEGG_13.05.2021	1.42857	0.0122801	[AKT1, PRKD2, RAP1B]
KEGG:04218	Cellular senescence	KEGG_13.05.2021	1.92308	0.00542655	[AKT1, HIPK3, TGFB2]
KEGG:05211	Renal cell carcinoma	KEGG_13.05.2021	4.34783	0.000521246	[AKT1, RAP1B, TGFB2]
KEGG:04921	Oxytocin signaling pathway	KEGG_13.05.2021	1.2987	0.0497884	[CACNG8, KCNJ6]
KEGG:04931	Insulin resistance	KEGG_13.05.2021	1.85185	0.0260257	[AKT1, PPARGC1B]
KEGG:04210	Apoptosis	KEGG_13.05.2021	1.47059	0.0397745	[AKT1, LMNB2]
KEGG:04550	Signaling pathways regulating pluripotency of stem cells	KEGG_13.05.2021	1.3986	0.043566	[AKT1, REST]
KEGG:04910	Insulin signaling pathway	KEGG_13.05.2021	1.45985	0.0403079	[ACACA, AKT1]
KEGG:04922	Glucagon signaling pathway	KEGG_13.05.2021	1.86916	0.0255793	[ACACA, AKT1]
KEGG:04725	Cholinergic synapse	KEGG_13.05.2021	1.76991	0.0283059	[AKT1, KCNJ6]
KEGG:04728	Dopaminergic synapse	KEGG_13.05.2021	1.51515	0.037669	[AKT1, KCNJ6]
KEGG:04915	Estrogen signaling pathway	KEGG_13.05.2021	1.44928	0.0408441	[AKT1, KCNJ6]
KEGG:04929	GnRH secretion	KEGG_13.05.2021	3.125	0.00965397	[AKT1, KCNJ6]
KEGG:04068	FoxO signaling pathway	KEGG_13.05.2021	1.52672	0.0371497	[AKT1, TGFB2]
KEGG:04261	Adrenergic signaling in cardiomyocytes	KEGG_13.05.2021	1.33333	0.0474893	[AKT1, CACNG8]
KEGG:04380	Osteoclast differentiation	KEGG_13.05.2021	1.5625	0.035609	[AKT1, TGFB2]
KEGG:04611	Platelet activation	KEGG_13.05.2021	1.6129	0.0335955	[AKT1, RAP1B]
KEGG:04722	Neurotrophin signaling pathway	KEGG_13.05.2021	1.68067	0.0311454	[AKT1, RAP1B]
KEGG:04933	AGE-RAGE signaling pathway in diabetic complications	KEGG_13.05.2021	2	0.0225454	[AKT1, TGFB2]
KEGG:05142	Chagas disease	KEGG_13.05.2021	1.96078	0.0233957	[AKT1, TGFB2]
KEGG:05145	Toxoplasmosis	KEGG_13.05.2021	1.78571	0.0278436	[AKT1, TGFB2]
KEGG:05210	Colorectal cancer	KEGG_13.05.2021	2.32558	0.0169744	[AKT1, TGFB2]
KEGG:05212	Pancreatic cancer	KEGG_13.05.2021	2.63158	0.0134214	[AKT1, TGFB2]
KEGG:05220	Chronic myeloid leukemia	KEGG_13.05.2021	2.63158	0.0134214	[AKT1, TGFB2]
KEGG:05226	Gastric cancer	KEGG_13.05.2021	1.34228	0.0469209	[AKT1, TGFB2]
KEGG:05410	Hypertrophic cardiomyopathy	KEGG_13.05.2021	2.22222	0.0184966	[CACNG8, TGFB2]
KEGG:05414	Dilated cardiomyopathy	KEGG_13.05.2021	2.08333	0.0208849	[CACNG8, TGFB2]
KEGG:00061	Fatty acid biosynthesis	KEGG_13.05.2021	5.55556	0.0414686	[ACACA]
