# Supplementary material for: Expression Profiles of Circulating MicroRNAs in XELOX-Chemotherapy-Induced Peripheral Neuropathy in Patients with Advanced Gastric Cancer
Source: Int J Mol Sci. 2022 May 27;23(11):6041. doi: 10.3390/ijms23116041 (PMC9180980; doi:10.3390/ijms23116041)
Supplement: Supplementary file 1 [file ijms-23-06041-s001.zip › ijms-1730391-supplementary/Supplementary Table S3. qRT-PCR SYBR Green assay sequences.xlsx]

## Sheet: qRT-PCR SYBR Green assay sequen
miRBase ID	Mature miRNA-sequence (5′ → 3′)	miRBase Accession	Assay ID
hsa-miR-378f	ACUGGACUUGGAGCCAGAAG	MIMAT0018932	YP02105315
hsa-miR-885-5p	UCCAUUACACUACCCUGCCUCU	MIMAT0004947	YP00204473
hsa-miR-200c-3p	UAAUACUGCCGGGUAAUGAUGGA	MIMAT0000617	YP00204482
hsa-miR-4666a-3p	CAUACAAUCUGACAUGUAUUU	MIMAT0019742	YP02102707
5s rRNA	GUCUACGGCCAUACCACCCUGAACGCGCCCGAUCUCGUCUGAUCUCGGAAGCUAAGCAGGGUCGGGCCUGGUUAGUACUUGGAUGGGAGACCGCCUGGGAAUACCGGGUGCUGUAGGCUUU	5SrRNA	YP00203906
